# Supplementary material for: Geographic Variation in Heart Failure Mortality and Its Association With Hypertension, Diabetes, and Behavioral-Related Risk Factors in 1,723 Counties of the United States
Source: Front Public Health. 2018 May 7;6:132. doi: 10.3389/fpubh.2018.00132 (PMC5950547; doi:10.3389/fpubh.2018.00132)
Supplement: Supplementary file 1 [file table_1.csv]

S-Table 1 Data sources and estimates of age-adjusted county-level predictors
Age-adjusted rates		Characteristics of vars.	Data source	Statistical methods	References
Outcomes, 1/100,000
	Heart failure	county, state-level by sex	CDC WONDER	Direct-standardization	CDC WONDER
Risk factors, %
	Obesity	county, state-level by sex	CDC County Data	Direct-standardization	CDC WONDER	`
	Physical inactivity	county, state-level by sex	CDC County Data	Direct-standardization	CDC WONDER
	Diabetes	county, state-level by sex	CDC County Data	Direct-standardization	CDC WONDER
	Hypertension	county, state-level by sex	NHANES and BRFSS	Two-stage regression modeling	M Ezzati at all
CDC: Centers for Disease Control and Prevention. WONDER: Wide-ranging Online Data for Epidemiologic Research.
NHANES: National Health and Nutrition Examination Surveys. BRFSS: Behavior Risk Factors Surveillance Systems.
