# Supplementary material for: Geographic Variation in Heart Failure Mortality and Its Association With Hypertension, Diabetes, and Behavioral-Related Risk Factors in 1,723 Counties of the United States
Source: Front Public Health. 2018 May 7;6:132. doi: 10.3389/fpubh.2018.00132 (PMC5950547; doi:10.3389/fpubh.2018.00132)
Supplement: Supplementary file 2 [file table_2.csv]

S-Table 2. Age-adjusted HF mortality (per 100,000 population) in the U.S.
residents aged 35 and older in the periods 2013-2015 by states
	Both gender			Men			Women
State	AA-Rate	(SE)		AA-Rate	(SE)		AA-Rate	(SE)
Alabama	84.7	(1.0)		96.1	(1.8)		76.3	(1.2)
Alaska	30.3	(2.2)		35.8	(3.7)		25.3	(2.6)
Arizona	13.0	(0.3)		14.8	(0.5)		11.5	(0.4)
Arkansas	53.5	(1.0)		60.5	(1.7)		48.0	(1.2)
California	27.1	(0.2)		30.6	(0.4)		24.5	(0.3)
Colorado	29.1	(0.6)		31.1	(1.0)		27.4	(0.8)
Connecticut	34.9	(0.7)		41.9	(1.2)		30.6	(0.8)
Delaware	24.4	(1.2)		27.4	(2.0)		21.7	(1.5)
District of Columbia	17.8	(1.4)		21.3	(2.5)		15.9	(1.6)
Florida	21.5	(0.2)		25.4	(0.4)		18.5	(0.3)
Georgia	59.3	(0.7)		66.0	(1.2)		54.3	(0.8)
Hawaii	27.3	(1.0)		33.5	(1.7)		22.8	(1.2)
Idaho	34.9	(1.2)		37.3	(1.9)		33.0	(1.5)
Illinois	46.9	(0.5)		53.7	(0.8)		42.1	(0.6)
Indiana	44.2	(0.6)		51.0	(1.1)		39.7	(0.8)
Iowa	19.2	(0.5)		20.0	(0.9)		18.2	(0.7)
Kansas	51.4	(1.0)		56.8	(1.6)		47.3	(1.2)
Kentucky	56.8	(0.9)		66.9	(1.5)		49.6	(1.0)
Louisiana	71.2	(1.0)		83.7	(1.7)		62.1	(1.2)
Maine	36.6	(1.1)		38.5	(1.9)		34.6	(1.4)
Maryland	22.8	(0.5)		26.8	(0.8)		19.9	(0.6)
Massachusetts	41.6	(0.6)		47.3	(1.0)		37.7	(0.7)
Michigan	47.1	(0.5)		52.3	(0.9)		43.5	(0.6)
Minnesota	33.1	(0.6)		36.4	(1.0)		30.6	(0.7)
Mississippi	85.0	(1.3)		96.4	(2.3)		77.2	(1.6)
Missouri	53.3	(0.7)		60.6	(1.2)		47.9	(0.8)
Montana	47.4	(1.5)		49.3	(2.4)		44.8	(1.9)
Nebraska	41.9	(1.1)		49.6	(1.9)		36.2	(1.3)
Nevada	28.1	(0.8)		33.2	(1.4)		23.7	(1.0)
New Hampshire	35.9	(1.2)		40.1	(2.0)		32.8	(1.5)
New Jersey	32.4	(0.4)		37.4	(0.8)		28.9	(0.5)
New Mexico	26.4	(0.9)		27.9	(1.4)		25.1	(1.1)
New York	25.1	(0.3)		30.3	(0.5)		21.7	(0.3)
North Carolina	39.0	(0.5)		44.7	(0.9)		35.0	(0.6)
North Dakota	32.7	(1.5)		35.8	(2.5)		29.8	(1.8)
Ohio	39.0	(0.4)		43.3	(0.7)		35.9	(0.5)
Oklahoma	43.8	(0.8)		47.6	(1.3)		40.7	(1.0)
Oregon	35.4	(0.7)		39.9	(1.1)		31.8	(0.8)
Pennsylvania	40.9	(0.4)		46.1	(0.7)		37.2	(0.5)
Rhode Island	27.3	(1.1)		33.1	(2.0)		23.5	(1.3)
South Carolina	42.8	(0.7)		49.9	(1.3)		37.5	(0.9)
South Dakota	8.7	(0.7)		8.5	(1.1)		8.6	(0.9)
Tennessee	30.8	(0.5)		34.0	(0.9)		28.5	(0.7)
Texas	40.0	(0.3)		44.6	(0.6)		36.5	(0.4)
Utah	68.4	(1.4)		67.8	(2.2)		68.4	(1.9)
Vermont	11.7	(1.0)		11.8	(1.6)		11.5	(1.2)
Virginia	41.9	(0.6)		47.5	(1.0)		37.7	(0.7)
Washington	15.9	(0.4)		18.0	(0.6)		14.2	(0.5)
West Virginia	47.3	(1.1)		50.4	(1.9)		44.5	(1.4)
Wisconsin	38.2	(0.6)		43.6	(1.0)		34.7	(0.7)
Wyoming	41.7	(2.1)		47.9	(3.5)		36.1	(2.6)
Total	36.8	(0.1)		41.4	(0.1)		33.2	(0.1)
Age-adjusted (AA) for 2000 U.S. standard population. SE: Standard error.
